# Supplementary material for: Impact of Induction Immunosuppressants on T Lymphocyte Subsets after Kidney Transplantation: A Prospective Observational Study with Focus on Anti-Thymocyte Globulin and Basiliximab Induction Therapies
Source: Int J Mol Sci. 2023 Sep 19;24(18):14288. doi: 10.3390/ijms241814288 (PMC10532255; doi:10.3390/ijms241814288)
Supplement: Supplementary file 1 [file ijms-24-14288-s001.zip]

Archive with 1 entries (1 files):
- ijms-2559876-supplementary.pdf
